# Supplementary material for: Myotube/Adipocyte Powder-Enriched Alginate–Zein Hydrogels Support Myotube Alignment for 3D Myoblast Culture
Source: Foods. 2026 Feb 2;15(3):522. doi: 10.3390/foods15030522 (PMC12897132; doi:10.3390/foods15030522)
Supplement: Supplementary file 1 [file foods-15-00522-s001.zip]

Archive with 1 entries (1 files):
- foods-4049716-supplementary.docx
